# Supplementary material for: Antibacterial Activity of Syzygium aromaticum (Clove) Bud Oil and Its Interaction with Imipenem in Controlling Wound Infections in Rats Caused by Methicillin-Resistant Staphylococcus aureus
Source: Molecules. 2022 Dec 5;27(23):8551. doi: 10.3390/molecules27238551 (PMC9736006; doi:10.3390/molecules27238551)
Supplement: Supplementary file 1 [file molecules-27-08551-s001.zip]

Archive with 1 entries (1 files):
- molecules-1967735-supplementary.pdf
